# Supplementary material for: Preliminary Characterization of Bulgarian Forest Honeys: Oak Honeydew and Coniferous Varieties
Source: Foods. 2025 Dec 14;14(24):4298. doi: 10.3390/foods14244298 (PMC12733115; doi:10.3390/foods14244298)
Supplement: Supplementary file 1 [file foods-14-04298-s001.zip]

Archive with 1 entries (1 files):
- foods-3995172-supplementary.pdf
